# Supplementary material for: Hyaluronan Hydrogels: Rheology and Stability in Relation to the Type/Level of Biopolymer Chemical Modification
Source: Polymers (Basel). 2022 Jun 14;14(12):2402. doi: 10.3390/polym14122402 (PMC9228881; doi:10.3390/polym14122402)
Supplement: Supplementary file 1 [file polymers-14-02402-s001.zip]

Archive with 4 entries (4 files):
- final files/Figure S.2_300dpi.tif
- final files/Figure_S1a_final_1000dpi.tif
- final files/Figure_S1b_final_1000dpi.tif
- final files/Figure_S1c_final_1000dpi.tif
